# Supplementary material for: Abortion and various associated risk factors in dairy cow and sheep in Ili, China
Source: PLoS One. 2020 Oct 30;15(10):e0232568. doi: 10.1371/journal.pone.0232568 (PMC7598486; doi:10.1371/journal.pone.0232568)
Supplement: S1 Table — (XLSX) [file pone.0232568.s001.xlsx]

## Sheet: 工作表1
农场	动物编号	混养	与其它动物接触	流产羊编号
农场1	1~5	是	否	2
农场2	6~9	否	否	6
农场3	10~14	否	是	10
农场4	15~20	否	否	-
农场5	21~25	否	否	22
农场6	26~30	否	是	27，30
农场7	31~35	是	否	34
农场8	36~40	是	否	39
农场9	41~43	否	是	-
农场10	44~48	否	否	-
农场11	49~51	否	是	50
农场12	52~56	是	否	53
农场13	57~61	否	是	-
农场14	62~66	否	否	-
农场15	67~70	否	否	70
农场16	71~73	否	是	72，73
农场17	74~76	是	否	75
农场18	77~81	是	否	80
农场19	82~85	否	是	-
农场20	86~89	否	否	87
农场21	90~94	否	否	-
农场22	95~100	否	是	95，96
农场23	101~104	是	否	-
农场24	105~107	否	是	105106
农场25	108~110	否	否	-
农场26	111~115	否	是	-
农场27	116~120	是	否	117118
农场28	121~126	是	否	122126
农场29	127~130	否	是	-
农场30	131~135	否	是	132135
农场31	136~140	否	否	140
农场32	141~144	否	否	-
农场33	145~150	是	否	149
农场34	151~156	否	是	-
农场35	157~161	否	是	160161
农场36	162~165	是	否	164
农场37	166~169	否	否	168
农场38	170~172	否	是	-
农场39	173~176	否	是	173174176
农场40	177~179	否	否	-
农场41	180~183	是	否	180
农场42	184~189	否	是	-
农场43	190~194	否	是	190191
农场44	195~199	是	否	199
农场45	200~205	是	否	-
农场46	206~209	否	是	207208
农场47	210~212	否	否	210
农场48	213~215	否	否	214
农场49	216~219	否	是	-
农场50	220~222	否	是	220
农场51	223~228	否	否	-
农场52	229~231	是	否	-
农场53	232~235	是	否	234
农场54	236~241	否	是	-
农场55	242~244	否	否	-
农场56	245~249	否	是	245246
农场57	250~253	否	是	-
农场58	254~258	否	否	-
农场59	259~261	否	是	-
农场60	262~266	是	否	262265
农场61	267~270	是	否	-
农场62	271~274	否	否	-
农场63	275~278	是	否	277
农场64	279~282	否	是	280
农场65	283~286	否	是
农场66	287~291	是	否	290
农场67	292~294	否	是
农场68	295~297	否	否	297
农场69	298~303	否	是	299300301
农场70	304~309	否	否	-
农场71	310~312	是	否	311
农场72	313~317	否	是	-
农场73	318~322	否	否	-
农场74	323~326	否	否	325
农场75	327~330	否	是	330
农场76	331~335	是	否	-
农场77	336~340	否	是	-
农场78	341~345	否	否	-
农场79	346~349	否	是	349
农场80	350~354	否	否	352
农场81	355~360	是	否	360
农场82	361~365	否	是	364365
农场83	366~368	否	是	367
农场84	369~373	否	否	-
农场85	374~379	是	否	378
农场86	380~384	否	是	380382
农场87	385~389	否	是	-
农场88	390~393	否	否	-
农场89	394~399	否	是	395399
农场90	400~403	否	是	-
农场91	404~407	是	否	405
农场92	408~410	是	否	408409
农场93	411~416	是	否	-
农场94	417~421	否	是	418420
农场95	422~425	否	否	-
农场96	426~429	否	是	-
农场97	430~435	否	是	430431
农场98	436~440	是	否	440
农场99	441~446	否	是	441445446
农场100	447~449	否	否	-
农场101	450~453	否	是	-
农场102	454~456	否	是	455
农场103	457~460	是	否	458459
农场104	461~463	是	否	-
农场105	464~468	是	否	467
农场106	469~471	否	是	-
农场107	472~475	否	否	473
农场108	476~480	否	是	477479
农场109	481~484	是	否	483
农场110	485~489	否	是	485486
农场111	490~494	否	是	-
农场112	495~498	否	否	-
农场113	499~503	否	否	499500
农场114	504~508	否	是	-
农场115	509~512	是	否	510
农场116	513~517	是	否	514516
农场117	518~520	是	否
农场118	521~526	否	是	522524525
农场119	527~530	否	否	-
农场120	531~534	否	是	-
农场121	535~540	是	否	-
农场122	541~544	否	否	543
农场123	545~548	否	是	547
农场124	549~553	是	否	-
农场125	554~558	否	是	557
农场126	559~563	否	否	-
农场127	564~568	否	是	-
农场128	569~573	是	否	-
农场129	574~578	是	否	574
农场130	579~584	否	否	580
农场131	585~587	否	是	586
农场132	588~591	是	否	-
农场133	592~595	否	否	-
农场134	596~598	否	是	-
农场135	599~601	否	否	-
农场136	602~604	是	否	-
农场137	605~610	否	是	605606
农场138	611~613	否	否	-
农场139	614~617	否	是	-
农场140	618~620	否	是	619620
农场141	621~623	是	否	-
农场142	624~628	否	否	-
农场143	629~631	否	是	630
农场144	632~634	是	否	-
农场145	635~640	否	否	635637
农场146	641~644	否	否	-
农场147	645~648	是	否	-
农场148	649~653	是	否	650651
农场149	654~658	否	否
农场150	659~664	否	是
农场151	665~670	否	是	669670
农场152	671~675	否	否	675
农场153	676~680	是	否	-
农场154	681~684	否	否	-
农场155	685~688	否	否	-
农场156	689~692	是	否	-
农场157	693~697	是	否	697
农场158	698~700	否	是	699
农场159	701~706	否	否	-
农场160	707~711	否	否	-
农场161	712~716	否	是	-
农场162	717~719	否	是	716
农场163	720~723	是	否	722723
农场164	724~727	否	否	-
农场165	728~731	否	是	728
农场166	732~736	是	否	-
农场167	737~742	否	是	740741
农场168	743~746	否	否	746
农场169	747~752	是	否	748750
农场170	753~757	否	是	756
农场171	758~762	否	否	-
农场172	763~768	否	否	-
农场173	769~774	否	是	771774
农场174	775~780	是	否	775776
农场175	781~786	是	否	-
农场176	787~789	否	是	788
农场177	790~795	是	否	790793
农场178	796~798	否	否	-
农场179	799~803	否	是	799
农场180	804~808	否	否	805
农场181	809~813	是	否	-
农场182	814~816	否	是	815
农场183	817~821	否	否	-
农场184	822~824	否	否	-
农场185	825~828	是	否	826828
农场186	829~832	是	否	-
农场187	833~837	否	否	835
农场188	838~840	否	是	-
农场189	841~844	是	否	842843
农场190	845~848	否	否	-
农场191	849~852	否	是	850851
农场192	853~858	是	否	-
"-"表示无流产
