# Supplementary material for: Abortion and various associated risk factors in dairy cow and sheep in Ili, China
Source: PLoS One. 2020 Oct 30;15(10):e0232568. doi: 10.1371/journal.pone.0232568 (PMC7598486; doi:10.1371/journal.pone.0232568)
Supplement: S2 Table — (XLSX) [file pone.0232568.s002.xlsx]

## Sheet: 工作表1
农场	动物编号	混养	与其它动物接触	流产牛编号
农场1	1~4	是	否	1
农场2	5~8	否	否	7
农场3	9~13	是	否	-
农场4	14~19	否	是	18
农场5	20~21	否	否	21
农场6	22~27	是	否	23
农场7	28~33	否	否	-
农场8	34~38	否	是	35，37
农场9	39~41	否	是	-
农场10	42~45	是	否	-
农场11	46~50	否	否	-
农场12	51~54	否	是	52
农场13	55~59	否	否	-
农场14	60~65	是	否	-
农场15	66~70	否	是	67，70
农场16	71~74	否	否	72
农场17	75~78	否	是	-
农场18	79~84	是	否	80
农场19	85~89	否	是	-
农场20	90~93	否	否	-
农场21	94~99	是	否	99
农场22	100~103	否	是	-
农场23	104~108	否	否
农场24	109~112	否	是	109110
农场25	113~118	否	否	-
农场26	119~123	是	否	-
农场27	124~126	否	否	125
农场28	127~130	否	是	-
农场29	131~136	是	否	131135
农场30	137~141	否	是	-
农场31	142~146	否	否	-
农场32	147~150	否	是	147149
农场33	151~154	否	否	-
农场34	155~157	是	否	-
农场35	158~162	否	是	-
农场36	163~167	否	否	-
农场37	168~173	是	否	-
农场38	174~177	否	否	-
农场39	178~182	否	是	179180
农场40	183~186	否	否	-
农场41	187~192	是	否	190
农场42	193~195	否	是	193
农场43	196~200	否	否	-
农场44	201~204	是	否	201
农场45	205~209	否	是	-
农场46	210~215	否	否	211
农场47	216~220	否	是	220
农场48	221~223	是	否	-
农场49	224~227	否	是	-
农场50	228~232	否	否	230
农场51	233~235	否	是	233
农场52	236~241	是	否	-
农场53	242~243	否	是	242
农场54	244~246	否	否	-
农场55	247~250	否	否	-
农场56	251~253	否	是	-
农场57	254~258	否	是	254256
农场58	259~261	是	否	-
农场59	262~264	否	否	-
农场60	265~269	否	是	266267
农场61	270~274	是	否	-
农场62	275~276	否	否	-
农场63	277~281	否	是	280
农场64	282~285	是	否	283
农场65	286~291	否	是	286290
农场66	292~295	否	否	294
农场67	296~298	是	否	-
农场68	299~300	否	是	299300
农场69	301~305	否	否	302
农场70	306~309	是	否	-
农场71	310~314	否	否	-
农场72	315~318	否	否	317
农场73	319~323	是	否	320321
农场74	324~329	否	否	-
农场75	330~332	否	是	331
农场76	333~336	否	否	-
农场77	337~338	否	否	-
农场78	339~343	否	是	-
农场79	344~347	否	否	-
农场80	348~351	是	否	349
农场81	352~357	否	是	355356
农场82	358~361	否	否	-
农场83	362~365	否	是	365
农场84	366~367	否	否	-
农场85	368~370	否	否	-
农场86	371~374	否	是	-
农场87	375~379	是	否	379
农场88	380~385	否	是	380
农场89	386~389	否	是	-
农场90	390~391	是	否	-
农场91	392~396	否	是	395
农场92	397~401	是	否	400
农场93	402~407	否	否	-
农场94	408~412	否	是	409410411
农场95	413~416	是	否	-
农场96	417~422	否	是	417420
农场97	423~426	是	否	425
农场98	427~430	否	是	427428
农场99	431~432	是	否	-
农场100	433~437	否	否	-
农场101	438~442	是	否	440
农场102	443~447	否	是	-
农场103	448~452	否	否	451
农场104	453~456	否	否	-
农场105	457~458	否	是	-
农场106	459~462	是	否	459460
农场107	463~465	否	是	464
农场108	466~468	否	否	-
农场109	469~474	否	是	470472
农场110	475~480	是	否	-
农场111	481~484	否	是	-
农场112	485~488	否	是	487
农场113	489~491	是	否	-
农场114	492~497	否	否	-
农场115	498~503	否	是	498500
农场116	504~506	是	否	-
农场117	507~511	否	是	-
农场118	512~516	否	否	-
农场119	517~521	否	是	517520
农场120	522~525	是	否	524
农场121	526~528	否	是	-
农场122	529~530	否	否	-
农场123	531~533	否	是	532
农场124	534~538	是	否	535
农场125	539~541	否	是	540
农场126	542~547	否	否	-
农场127	548~552	否	否	549
农场128	553~556	否	是	554
农场129	557~561	是	否	-
农场130	562~565	否	否	-
农场131	566~568	否	否	567
农场132	569~574	否	是	-
农场133	575~577	是	否	-
农场134	578~582	否	是	578579
农场135	583~586	否	否	-
农场136	587~590	否	是	588
农场137	591~595	是	否	593
农场138	596~598	否	否	-
农场139	599~603	否	是	-
农场140	604~608	否	否	-
农场141	609~612	否	是	611612
农场142	613~616	是	否	615
农场143	617~621	否	是	-
农场144	622~626	是	否	-
农场145	627~632	否	否	-
农场146	633~636	否	是	635
农场147	637~640	否	否	-
农场148	641~643	否	否	642
农场149	644~648	否	是	-
农场150	649~652	是	否	-
农场151	653~657	否	是	654
农场152	658~663	否	否	-
农场153	664~665	是	否	-
农场154	666~670	否	是	-
农场155	671~673	是	否	671
农场156	674~678	否	是	674677
农场157	679~684	否	否	-
农场158	685~690	否	是	-
农场159	691~695	是	否	692693
农场160	696~699	否	是	-
农场161	700~704	是	否	-
农场162	705~707	否	否	707
农场163	708~713	是	否	-
农场164	713~717	否	是	713715
农场165	718~723	否	否	-
"-"表示无流产
