# Supplementary material for: Abortion and various associated risk factors in dairy cow and sheep in Ili, China
Source: PLoS One. 2020 Oct 30;15(10):e0232568. doi: 10.1371/journal.pone.0232568 (PMC7598486; doi:10.1371/journal.pone.0232568)
Supplement: S1 Questionnaire — (XLSX) [file pone.0232568.s004.xlsx]

## Sheet: 工作表1
Farm	Animal Number	Contact with other animals	Mixed feeding	Number of aborted cattle
Farm 1	1~4	yes	no	1
Farm 2	5~8	no	no	7
Farm 3	9~13	yes	no	-
Farm 4	14~19	no	yes	18
Farm 5	20~21	no	no	21
Farm 6	22~27	yes	no	23
Farm 7	28~33	no	no	-
Farm 8	34~38	no	yes	35，37
Farm 9	39~41	no	yes	-
Farm 10	42~45	yes	no	-
Farm 11	46~50	no	no	-
Farm 12	51~54	no	yes	52
Farm 13	55~59	no	no	-
Farm 14	60~65	yes	no	-
Farm 15	66~70	no	yes	67，70
Farm 16	71~74	no	no	72
Farm 17	75~78	no	yes	-
Farm 18	79~84	yes	no	80
Farm 19	85~89	no	yes	-
Farm 20	90~93	no	no	-
Farm 21	94~99	yes	no	99
Farm 22	100~103	no	yes	-
Farm 23	104~108	no	no
Farm 24	109~112	no	yes	109110
Farm 25	113~118	no	no	-
Farm 26	119~123	yes	no	-
Farm 27	124~126	no	no	125
Farm 28	127~130	no	yes	-
Farm 29	131~136	yes	no	131135
Farm 30	137~141	no	yes	-
Farm 31	142~146	no	no	-
Farm 32	147~150	no	yes	147149
Farm 33	151~154	no	no	-
Farm 34	155~157	yes	no	-
Farm 35	158~162	no	yes	-
Farm 36	163~167	no	no	-
Farm 37	168~173	yes	no	-
Farm 38	174~177	no	no	-
Farm 39	178~182	no	yes	179180
Farm 40	183~186	no	no	-
Farm 41	187~192	yes	no	190
Farm 42	193~195	no	yes	193
Farm 43	196~200	no	no	-
Farm 44	201~204	yes	no	201
Farm 45	205~209	no	yes	-
Farm 46	210~215	no	no	211
Farm 47	216~220	no	yes	220
Farm 48	221~223	yes	no	-
Farm 49	224~227	no	yes	-
Farm 50	228~232	no	no	230
Farm 51	233~235	no	yes	233
Farm 52	236~241	yes	no	-
Farm 53	242~243	no	yes	242
Farm 54	244~246	no	no	-
Farm 55	247~250	no	no	-
Farm 56	251~253	no	yes	-
Farm 57	254~258	no	yes	254256
Farm 58	259~261	yes	no	-
Farm 59	262~264	no	no	-
Farm 60	265~269	no	yes	266267
Farm 61	270~274	yes	no	-
Farm 62	275~276	no	no	-
Farm 63	277~281	no	yes	280
Farm 64	282~285	yes	no	283
Farm 65	286~291	no	yes	286290
Farm 66	292~295	no	no	294
Farm 67	296~298	yes	no	-
Farm 68	299~300	no	yes	299300
Farm 69	301~305	no	no	302
Farm 70	306~309	yes	no	-
Farm 71	310~314	no	no	-
Farm 72	315~318	no	no	317
Farm 73	319~323	yes	no	320321
Farm 74	324~329	no	no	-
Farm 75	330~332	no	yes	331
Farm 76	333~336	no	no	-
Farm 77	337~338	no	no	-
Farm 78	339~343	no	yes	-
Farm 79	344~347	no	no	-
Farm 80	348~351	yes	no	349
Farm 81	352~357	no	yes	355356
Farm 82	358~361	no	no	-
Farm 83	362~365	no	yes	365
Farm 84	366~367	no	no	-
Farm 85	368~370	no	no	-
Farm 86	371~374	no	yes	-
Farm 87	375~379	yes	no	379
Farm 88	380~385	no	yes	380
Farm 89	386~389	no	yes	-
Farm 90	390~391	yes	no	-
Farm 91	392~396	no	yes	395
Farm 92	397~401	yes	no	400
Farm 93	402~407	no	no	-
Farm 94	408~412	no	yes	409410411
Farm 95	413~416	yes	no	-
Farm 96	417~422	no	yes	417420
Farm 97	423~426	yes	no	425
Farm 98	427~430	no	yes	427428
Farm 99	431~432	yes	no	-
Farm 100	433~437	no	no	-
Farm 101	438~442	yes	no	440
Farm 102	443~447	no	yes	-
Farm 103	448~452	no	no	451
Farm 104	453~456	no	no	-
Farm 105	457~458	no	yes	-
Farm 106	459~462	yes	no	459460
Farm 107	463~465	no	yes	464
Farm 108	466~468	no	no	-
Farm 109	469~474	no	yes	470472
Farm 110	475~480	yes	no	-
Farm 111	481~484	no	yes	-
Farm 112	485~488	no	yes	487
Farm 113	489~491	yes	no	-
Farm 114	492~497	no	no	-
Farm 115	498~503	no	yes	498500
Farm 116	504~506	yes	no	-
Farm 117	507~511	no	yes	-
Farm 118	512~516	no	no	-
Farm 119	517~521	no	yes	517520
Farm 120	522~525	yes	no	524
Farm 121	526~528	no	yes	-
Farm 122	529~530	no	no	-
Farm 123	531~533	no	yes	532
Farm 124	534~538	yes	no	535
Farm 125	539~541	no	yes	540
Farm 126	542~547	no	no	-
Farm 127	548~552	no	no	549
Farm 128	553~556	no	yes	554
Farm 129	557~561	yes	no	-
Farm 130	562~565	no	no	-
Farm 131	566~568	no	no	567
Farm 132	569~574	no	yes	-
Farm 133	575~577	yes	no	-
Farm 134	578~582	no	yes	578579
Farm 135	583~586	no	no	-
Farm 136	587~590	no	yes	588
Farm 137	591~595	yes	no	593
Farm 138	596~598	no	no	-
Farm 139	599~603	no	yes	-
Farm 140	604~608	no	no	-
Farm 141	609~612	no	yes	611612
Farm 142	613~616	yes	no	615
Farm 143	617~621	no	yes	-
Farm 144	622~626	yes	no	-
Farm 145	627~632	no	no	-
Farm 146	633~636	no	yes	635
Farm 147	637~640	no	no	-
Farm 148	641~643	no	no	642
Farm 149	644~648	no	yes	-
Farm 150	649~652	yes	no	-
Farm 151	653~657	no	yes	654
Farm 152	658~663	no	no	-
Farm 153	664~665	yes	no	-
Farm 154	666~670	no	yes	-
Farm 155	671~673	yes	no	671
Farm 156	674~678	no	yes	674677
Farm 157	679~684	no	no	-
Farm 158	685~690	no	yes	-
Farm 159	691~695	yes	no	692693
Farm 160	696~699	no	yes	-
Farm 161	700~704	yes	no	-
Farm 162	705~707	no	no	707
Farm 163	708~713	yes	no	-
Farm 164	713~717	no	yes	713715
Farm 165	718~723	no	no	-
"-" represents no abortion
