# Supplementary material for: Abortion and various associated risk factors in dairy cow and sheep in Ili, China
Source: PLoS One. 2020 Oct 30;15(10):e0232568. doi: 10.1371/journal.pone.0232568 (PMC7598486; doi:10.1371/journal.pone.0232568)
Supplement: S2 Questionnaire — (XLSX) [file pone.0232568.s005.xlsx]

## Sheet: 工作表1
Farm	Animal Number	Contact with other animals	Mixed feeding	Number of aborted sheep
Farm 1	1~5	yes	no	2
Farm 2	6~9	no	no	6
Farm 3	10~14	no	yes	10
Farm 4	15~20	no	no	-
Farm 5	21~25	no	no	22
Farm 6	26~30	no	yes	27，30
Farm 7	31~35	yes	no	34
Farm 8	36~40	yes	no	39
Farm 9	41~43	no	yes	-
Farm 10	44~48	no	no	-
Farm 11	49~51	no	yes	50
Farm 12	52~56	yes	no	53
Farm 13	57~61	no	yes	-
Farm 14	62~66	no	no	-
Farm 15	67~70	no	no	70
Farm 16	71~73	no	yes	72，73
Farm 17	74~76	yes	no	75
Farm 18	77~81	yes	no	80
Farm 19	82~85	no	yes	-
Farm 20	86~89	no	no	87
Farm 21	90~94	no	no	-
Farm 22	95~100	no	yes	95，96
Farm 23	101~104	yes	no	-
Farm 24	105~107	no	yes	105106
Farm 25	108~110	no	no	-
Farm 26	111~115	no	yes	-
Farm 27	116~120	yes	no	117118
Farm 28	121~126	yes	no	122126
Farm 29	127~130	no	yes	-
Farm 30	131~135	no	yes	132135
Farm 31	136~140	no	no	140
Farm 32	141~144	no	no	-
Farm 33	145~150	yes	no	149
Farm 34	151~156	no	yes	-
Farm 35	157~161	no	yes	160161
Farm 36	162~165	yes	no	164
Farm 37	166~169	no	no	168
Farm 38	170~172	no	yes	-
Farm 39	173~176	no	yes	173174176
Farm 40	177~179	no	no	-
Farm 41	180~183	yes	no	180
Farm 42	184~189	no	yes	-
Farm 43	190~194	no	yes	190191
Farm 44	195~199	yes	no	199
Farm 45	200~205	yes	no	-
Farm 46	206~209	no	yes	207208
Farm 47	210~212	no	no	210
Farm 48	213~215	no	no	214
Farm 49	216~219	no	yes	-
Farm 50	220~222	no	yes	220
Farm 51	223~228	no	no	-
Farm 52	229~231	yes	no	-
Farm 53	232~235	yes	no	234
Farm 54	236~241	no	yes	-
Farm 55	242~244	no	no	-
Farm 56	245~249	no	yes	245246
Farm 57	250~253	no	yes	-
Farm 58	254~258	no	no	-
Farm 59	259~261	no	yes	-
Farm 60	262~266	yes	no	262265
Farm 61	267~270	yes	no	-
Farm 62	271~274	no	no	-
Farm 63	275~278	yes	no	277
Farm 64	279~282	no	yes	280
Farm 65	283~286	no	yes
Farm 66	287~291	yes	no	290
Farm 67	292~294	no	yes
Farm 68	295~297	no	no	297
Farm 69	298~303	no	yes	299300301
Farm 70	304~309	no	no	-
Farm 71	310~312	yes	no	311
Farm 72	313~317	no	yes	-
Farm 73	318~322	no	no	-
Farm 74	323~326	no	no	325
Farm 75	327~330	no	yes	330
Farm 76	331~335	yes	no	-
Farm 77	336~340	no	yes	-
Farm 78	341~345	no	no	-
Farm 79	346~349	no	yes	349
Farm 80	350~354	no	no	352
Farm 81	355~360	yes	no	360
Farm 82	361~365	no	yes	364365
Farm 83	366~368	no	yes	367
Farm 84	369~373	no	no	-
Farm 85	374~379	yes	no	378
Farm 86	380~384	no	yes	380382
Farm 87	385~389	no	yes	-
Farm 88	390~393	no	no	-
Farm 89	394~399	no	yes	395399
Farm 90	400~403	no	yes	-
Farm 91	404~407	yes	no	405
Farm 92	408~410	yes	no	408409
Farm 93	411~416	yes	no	-
Farm 94	417~421	no	yes	418420
Farm 95	422~425	no	no	-
Farm 96	426~429	no	yes	-
Farm 97	430~435	no	yes	430431
Farm 98	436~440	yes	no	440
Farm 99	441~446	no	yes	441445446
Farm 100	447~449	no	no	-
Farm 101	450~453	no	yes	-
Farm 102	454~456	no	yes	455
Farm 103	457~460	yes	no	458459
Farm 104	461~463	yes	no	-
Farm 105	464~468	yes	no	467
Farm 106	469~471	no	yes	-
Farm 107	472~475	no	no	473
Farm 108	476~480	no	yes	477479
Farm 109	481~484	yes	no	483
Farm 110	485~489	no	yes	485486
Farm 111	490~494	no	yes	-
Farm 112	495~498	no	no	-
Farm 113	499~503	no	no	499500
Farm 114	504~508	no	yes	-
Farm 115	509~512	yes	no	510
Farm 116	513~517	yes	no	514516
Farm 117	518~520	yes	no
Farm 118	521~526	no	yes	522524525
Farm 119	527~530	no	no	-
Farm 120	531~534	no	yes	-
Farm 121	535~540	yes	no	-
Farm 122	541~544	no	no	543
Farm 123	545~548	no	yes	547
Farm 124	549~553	yes	no	-
Farm 125	554~558	no	yes	557
Farm 126	559~563	no	no	-
Farm 127	564~568	no	yes	-
Farm 128	569~573	yes	no	-
Farm 129	574~578	yes	no	574
Farm 130	579~584	no	no	580
Farm 131	585~587	no	yes	586
Farm 132	588~591	yes	no	-
Farm 133	592~595	no	no	-
Farm 134	596~598	no	yes	-
Farm 135	599~601	no	no	-
Farm 136	602~604	yes	no	-
Farm 137	605~610	no	yes	605606
Farm 138	611~613	no	no	-
Farm 139	614~617	no	yes	-
Farm 140	618~620	no	yes	619620
Farm 141	621~623	yes	no	-
Farm 142	624~628	no	no	-
Farm 143	629~631	no	yes	630
Farm 144	632~634	yes	no	-
Farm 145	635~640	no	no	635637
Farm 146	641~644	no	no	-
Farm 147	645~648	yes	no	-
Farm 148	649~653	yes	no	650651
Farm 149	654~658	no	no
Farm 150	659~664	no	yes
Farm 151	665~670	no	yes	669670
Farm 152	671~675	no	no	675
Farm 153	676~680	yes	no	-
Farm 154	681~684	no	no	-
Farm 155	685~688	no	no	-
Farm 156	689~692	yes	no	-
Farm 157	693~697	yes	no	697
Farm 158	698~700	no	yes	699
Farm 159	701~706	no	no	-
Farm 160	707~711	no	no	-
Farm 161	712~716	no	yes	-
Farm 162	717~719	no	yes	716
Farm 163	720~723	yes	no	722723
Farm 164	724~727	no	no	-
Farm 165	728~731	no	yes	728
Farm 166	732~736	yes	no	-
Farm 167	737~742	no	yes	740741
Farm 168	743~746	no	no	746
Farm 169	747~752	yes	no	748750
Farm 170	753~757	no	yes	756
Farm 171	758~762	no	no	-
Farm 172	763~768	no	no	-
Farm 173	769~774	no	yes	771774
Farm 174	775~780	yes	no	775776
Farm 175	781~786	yes	no	-
Farm 176	787~789	no	yes	788
Farm 177	790~795	yes	no	790793
Farm 178	796~798	no	no	-
Farm 179	799~803	no	yes	799
Farm 180	804~808	no	no	805
Farm 181	809~813	yes	no	-
Farm 182	814~816	no	yes	815
Farm 183	817~821	no	no	-
Farm 184	822~824	no	no	-
Farm 185	825~828	yes	no	826828
Farm 186	829~832	yes	no	-
Farm 187	833~837	no	no	835
Farm 188	838~840	no	yes	-
Farm 189	841~844	yes	no	842843
Farm 190	845~848	no	no	-
Farm 191	849~852	no	yes	850851
Farm 192	853~858	yes	no	-
"-" represents no abortion
